# Supplementary material for: Marburg and Ebola Virus Infections Elicit a Complex, Muted Inflammatory State in Bats
Source: Viruses. 2023 Jan 26;15(2):350. doi: 10.3390/v15020350 (PMC9958679; doi:10.3390/v15020350)
Supplement: Supplementary file 1 [file viruses-15-00350-s001.zip]

Archive with 1 entries (1 files):
- viruses-2120751-supplementary.pdf
